# Supplementary material for: Enhanced ROS Production and Mitochondrial Metabolic Shifts in CD4+ T Cells of an Autoimmune Uveitis Model
Source: Int J Mol Sci. 2024 Oct 26;25(21):11513. doi: 10.3390/ijms252111513 (PMC11545935; doi:10.3390/ijms252111513)
Supplement: Supplementary file 1 [file ijms-25-11513-s001.zip]

Archive with 1 entries (1 files):
- ijms-3250755-supplementary.pdf
